# Supplementary material for: Hospital acquired COVID-19 infections amongst patients before the rollout of COVID-19 vaccinations, a scoping review
Source: BMC Infect Dis. 2022 Feb 10;22:140. doi: 10.1186/s12879-022-07128-5 (PMC8830001; doi:10.1186/s12879-022-07128-5)
Supplement: Supplementary file 3 — Additional file 3: Table S3. Summary of studies included in the scoping review. [file 12879_2022_7128_MOESM3_ESM.xlsx]

## Sheet: Table S3
Author and publication date	Study design	Country/Region	Date of data collection	Type of hospital service	Type of illness	Participant age-groups	Total Sample size of patients included in analysis	Estimate of COVID-19 HAI	Study timing relative to prevention protocols
Ajayi 2020	Retrospective observational study	UK/South West London	26 Jan-14 Apr, 2020	Trauma Hospital	Varied	All age groups: mean 55.3 (range 8-98)	657	0.041	before
Al Lawati 2020	Outbreak investigation	Oman	02 Jul, 2020	General Hospital	Varied	Adult patients: mean age 55	28	0.4643	during
Ambrosch 2020	Retrospective observational study	Germany/Regensburg area	1 Mar-10 Jun, 2020	General Hospital	Varied	Adult patients: mean 62.2 and 66.7	6106	0.16%*	during
Axiotakis 2021	Retrospective observational study	USA/Manhattan/New York	15 Mar-15 May, 2020	Tertiary Hospital	Operative surgery	Adult patients: mean age 56.6 (+/-16.9)	501	0.018	during
Bestillieiro 2020	Descriptive study	Spain/Galicia	Mar- Apr, 2020	Tertiary Hospital	Cancer	Adult patients: median age 73 (range 62-88)	34	0.2941	before
Bhogal 2020	Retrospective clinical audit	UK/England	1 Mar-17 Jun, 2020	General Hospital	Cancer	Adult patients: median age 72[IQR 61-81]	179	0.16	not clear
Biernat 2020	Outbreak investigation	Poland	Not indicated	General Hospital/Haematology Unit	Cancer	Adult patients: median age 62 (range 23-72)	39	0.0487	not clear
Borges 2021	Outbreak investigation	Portugal/Regional Health administration of the Lisbon and Tagus Valley	Summer 2020	General Hospital/Internal medicine- non-COVID 19 ward	Varied	Adult patients: median age 32 (range 22-54)	92	0.2283	before
Caronni 2021	Retrospective observational study	Italy/Lombardy	Mar, 2020	Rehabilitation Unit	Neurological	Not specified	11	0.545	before
Carter 2020	Observational observational study	10 UK sites & 1 Italy site	27 Feb-28 Apr, 2020	General Hospital	Varied	Adult patients: median age 74 [IQR 61-83]	1564	0.125	not clear
Cheng 2021	Outbreak investigation	China/Hong Kong	Dec, 2020	General Hospital/Medical and palliative ward 2D	Varied	Adult patients: median age 84 [IQR 20-92]	78	0.154	during
Colomer 2020	Prospective epidemiological study	Spain	3 Apr-18 May, 2020	Surveillance	Paediatrics	Neonates: median age in days 17 [IQR 11-26]	40	0.35	not clear
Constantino-Shor 2021	Outbreak investigation	USA/Washington/King County	Mar-May, 2020	Long-term care	Psychiatry	Elderly: mean age of infected (77.8), uninfected(71.7)	25	0.4	before
Davis 2021	Observational study	UK/Scotland/Glasgow	18 Mar-20 Apr, 2020	General Hospital	Varied	Adult patients: mean age 82(range 56-99)	222	0.4629	before
Demiroz 2020	pre and post operation screening/testing	Turkey/Instabul	Mar-May, 2020	General/ Operative surgery department	Operative surgery	All age groups: mean age 45.9 (range 2 - 86)	162	0.012	during
Elkrief 2020	Multicenter observational study	Canada/Quebec & British Columbia	3 Mar-23 May, 2020	Oncology	Cancer	All age groups: median age 73 (range 4-95)	252	0.19	not clear
Garratti 2020	Case-series	Italy/Milan and Lombardy	21 Feb-8 Mar, 2020	Tertiary Hospital	Operative surgery	All age groups: mean age 57 (+/-9)	52	0.19	not clear
Gaudart 2021	Ecological study - geo-epidemiological analysis of publicly available hospital data	France/Metropolitan areas	Mar-May, 2020	Varied	Varied	Not specified	100988	155.6 cases(range 19·4–489·5) per 100 000 in-hospital habitants	not clear
Goldberg 2020	Cross-sectional study	USA	Not indicated	Long-term care	Long-term care	Adult patients: mean age 83 [IQR 61-98]	97	0.536	during
Harada 2020	Outbreak investigation	Japan/Tokyo	24 Mar-24 Apr, 2020	Academic Hospital	Varied	Adult patients: mean age 74.0 (+/-9.2)	562	0.185	before
Horing 2020	Narrative description of a nosocomial outbreak	Germany/Aachen	Apr, 2020	Academic Hospital	Varied	Not specified	50	0.52	before
Jeannon 2021	Outbreak investigation	UK/South East London	17 Mar-17 May, 2020	Oncology	Cancer	Adult patients: mean age 52 (range 24-88)	69	0.03	during
Jewkes 2020*	Retrospective observational study	UK/Birmingham	12 Mar-5 May, 2020	Neurology	Neurological	Adult patients: mean age 75 (range 45-96)	133	0.06	during
Khan 2021	Prospective cohort study	UK/Scotland	Apr, 2020	General Hospital	Varied	Not specified (mean age = 68 years)	173	0.11	not clear
Khonyongwa 2020	Active hospital surveillance	UK/London	Mar-Apr, 2020	Academic Hospital	Varied	Not specified	774	0.071	during
Lakhani 2020	Retrospective study	Spain	9 Mar-4 May, 2020	Tertiary Hospital	Operative surgery	Adult patients: mean age 66.1 (20.8)	288	0.0648	before
Lio 2021	A retrospective observational study	Japan	2 Apr-29 Apr, 2020	Dialysis	Dialysis	Adult patients: median age 77 [IQR 63-81]	28	0.25	before
Long 2021	Prospective cohort using active hospital surveillance	USA/Washington/Seattle	Apr-May, 2020	Academic Hospital	Varied	Not specified	2992	0.8-5.0 cases per 10 000 patient days	during
Lubansu 2020	Cohort study	Belgium	6 Mar-10 May, 2020.	General Hospital	Neurological	Adult patients: mean age 55 (std 22)	176	0.0284	during
Luong-Nguyen 2020*	Non-interventional retrospective study	Ile-de-France	1 Mar-5 Apr, 2020	Academic Hospital	Cancer	Adult patients: median age 62 (range 35-68)	301	0.049	before
Mazzoleni 2020	Retrospective cross-sectional cohort	Belgium	Mar-Apr, 2020	Tertiary Hospital/Haemodialysis center	Dialysis	Adult patients: median age 75 [IQR 68-83]	62	0.65	before
Meena 2020	Outbreak investigation	India	24 Apr-19 Jun, 2020	General Hospital	Varied	Not specified	20	0.05	during
Mettias 2020	Retrospective observational study	UK	Feb-May, 2020	Tertiary Hospital	Operative surgery	Adult patients: mean age 58	3410	0.0032	during
Rajasekaran 2021	Retrospective observational study	UK/England & Scotland	March-May, 2020	Oncology	Cancer	All age groups: median age 53 (range 10-94)	347	0.04	during
Rhee 2020*	Cohort study	Boston, Massachusetts	7 Mar-17 June, 2020	Academic Hospital	Varied	Adult patients: median age 51 [IQR 30-67]	9149	0.0002	during
Romao 2020	Retrospective outbreak review	Portugal	Mar, 2020	Tertiary Hospital	Rheumatic illness	Not specified	617	0.013	during
Romero 2020	Outbreak investigation	Spain/Albacete	Mar-Apr, 2020	Long-term care	Long-term care	Elderly	198	0.336	before
Romics 2021	Prospective cohort study	UK/Scotland	Mar-May, 2020	Oncology	Cancer	Adult patients: median age 54 (range 27-81)	179	0	during
Sahoo 2020	Retrospective cohort study	Northern India	1 Apr-15 Aug, 2020	Neurology	Neurological	Adult patients: mean age 37.7	1769	0.0028	during
Schwierzeck 2020*	Outbreak investigation	Germany/North- Rhine Westphalia	Not indicated	Academic Hospital/Paediatric dialysis unit	Dialysis	Children: mean age 10	48	0.2708	before
Sobrado 2020	Retrospective cross-sectional review	Brazil	Mar-Sep, 2020	Tertiary Hospital/Oncology	Cancer	Adult patients: mean age 57 (+/- 14)	99	0.05	during
Tabourin 2020	Prospective study	France/Paris	Mar-Apr, 2020	Academic Hospital	Varied	Adult patients: median age 63 [IQR: 53−70],	68	0.015	during
Thompson 2020	Cross-sectional	US/South	14 Mar-8 Apr, 2020	Psychiatric	Psychiatry	Adult patients: mean age 51.27 (range 23.74-76.36)	160	0.33	during
Wee 2020	Outbreak investigation	Singapore	7 Feb-7 May, 2020	Tertiary Hospital/Respiratory surveillance wards	Varied	Not specified	45	0.022	during
Yau 2020	Retrospective observational study	Toronto/Canada	11 Apr-22 Apr, 2020	Academic Hospital/Haemodialysis center	Dialysis	Adult patients: median age 66 [IQR 63-72]	237	0.046	during
The list of 45 studies included in the review listed by author name in alphabetic order and showing country of study site, period of data collection, hospital setting or service, primary clinical illness of participants where applicable, reported sample size of hospitalized patients included in the study, HAI estimates and timing of the study versus implementation of COVID-19 prevention intervent…
HAI - hospital acquired infection, UK- United Kingdom, USA-United States of America.
*These articles were included in related scoping reviews by Barranco et al,2021 and Abbas et al, 2021.
