# Supplementary material for: Hospital acquired COVID-19 infections amongst patients before the rollout of COVID-19 vaccinations, a scoping review
Source: BMC Infect Dis. 2022 Feb 10;22:140. doi: 10.1186/s12879-022-07128-5 (PMC8830001; doi:10.1186/s12879-022-07128-5)
Supplement: Supplementary file 4 — Additional file 4: Table S4. Estimates of COVID-19 hospital acquired infections grouped by patient age-groups. [file 12879_2022_7128_MOESM4_ESM.xlsx]

## Sheet: Table S5
Population (age)	Author	Proportion of HAI (%)	HAI Incidence rate
Adult patients	Romics 2021	0
	Rhee 2020	0.02
	Ambrosch 2020	0.16
	Sahoo 2020	0.28
	Mettias 2020	0.32
	Tabourin 2020	1.5
	Axiotakis 2021	1.8
	Lubansu 2020	2.84
	Jeannon 2021	3
	Yau 2020	4.6
	Biernat 2020	4.87
	Luong-Nguyen 2020	4.9
	Sobrado 2020	5
	Jewkes 2020	6
	Lakhani 2020	6.48
	Carter 2020	12.5
	Cheng 2021.	15.4
	Bhogal 2020	16
	Harada 2020	18.5
	Borges 2021	22.83
	Lio 2021	25
	Bestillieiro 2020	29.41
	Thompson 2020	33
	Romero 2020	33.6
	Constantino-Shor 2021	40
	Davis 2021	46.29
	Al Lawati 2020	46.43
	Goldberg 2020	53.6
	Mazzoleni 2020	65
	Range	0 - 65.00
All age groups	Demiroz 2020	1.2
	Rajasekaran 2021	4
	Ajayi 2020	4.1
	Elkrief 2020	19
	Garratti 2020	19
	Range	1.20 - 19.00
Children	Schwierzeck 2020	27.08
	Colomer 2020	35
	Range	27.08 -35.00
Not specified	Gaudart 2021		155.6 cases per 100 000 in-hospital habitants
	Long 2021		0.8-5.0 cases per 10 000 patient days
	Romao 2020	1.3
	Wee 2020	2.2
	Meena 2020	5
	Khonyongwa 2020	7.1
	Khan 2021	11
	Horing 2020	52
	Caronni 2021	54.5
	Range	1.30 - 54.50
Included studies grouped by age-groups of patients in the study sample and ordered by increasing estimate of hospital acquired infection (HAI).
There was no clear difference in the range of COVID-19 HAI estimates between age-groups.
