# Supplementary material for: Hospital acquired COVID-19 infections amongst patients before the rollout of COVID-19 vaccinations, a scoping review
Source: BMC Infect Dis. 2022 Feb 10;22:140. doi: 10.1186/s12879-022-07128-5 (PMC8830001; doi:10.1186/s12879-022-07128-5)
Supplement: Supplementary file 5 — Additional file 5: Table S5. Estimates of COVID-19 hospital acquired infections grouped by country. [file 12879_2022_7128_MOESM5_ESM.xlsx]

## Sheet: Table S4
Country	Author	Proportion of HAI (%)	HAI Incidence rate
Belgium	Lubansu 2020	2.84
	Mazzoleni 2020	65
	Range	2.84 - 65.00
Brazil	Sobrado 2020	5
Canada	Elkrief 2020	19
	Yau 2020	4.6
	Range	4.6 - 19.00
China	Cheng 2020	15.4
France	Gaudart 2021		155.6 cases per 100 000 in-hospital habitants
	Luong-Nguyen 2020	4.9
	Tabourin 2020	1.5
	Range	1.5- 4.9
Germany	Ambrosch 2020	0.16
	Horing 2020	52
	Schwierzeck 2020	27.08
	Range	0.16 - 52.00
India	Meena 2020	5
	Sahoo 2020	0.28
	Range	0.28- 5.00
Italy	Caronni 2021	54.5
	Garratti 2020	19
	Range	19.00- 54.50
Japan	Harada 2020	18.5
	Lio 2021	25
	Range	18.50- 25.00
Oman	Al Lawati 2020	46.43
Poland	Biernat 2020	4.87
Portugal	Borges 2021	22.83
	Romao 2020	1.3
	Range	1.30- 22.83
Singapore	Wee 2020	2.2
Spain	Bestillieiro 2020	29.41
	Colomer 2020	35
	Lakhani 2020	6.48
	Romero 2020	33.6
	Range	6.48-35.00
Turkey	Demiroz 2020	1.2
United Kingdom	Ajayi 2020	4.1
	Bhogal 2020	16
	Davis 2021	46.29
	Jeannon 2021	3
	Jewkes 2020	6
	Khan 2021	11
	Khonyongwa 2020	7.1
	Mettias 2020	0.32
	Rajasekaran 2021	4
	Romics 2021	0
	Range	0 - 46.29
United States of America	Long 2021		0.8-5.0 cases per 10 000 patient days
	Axiotakis 2021	1.8
	Constantino-Shor 2021	40
	Goldberg 2020	53.6
	Rhee 2020	0.02
	Thompson 2020	33
	Range	0.02 - 53.60
Multi-country (United Kingdom and Italy)	Carter 2020	12.5
Included studies grouped by country of study sites and ordered alphabetically by author name within each country.
HAI- hospital acquired infection.
There was no clear difference in the range of COVID-19 HAI estimates between countries.
